# Supplementary material for: Enhancement of NK Cell Antitumor Effector Functions Using a Bispecific Single Domain Antibody Targeting CD16 and the Epidermal Growth Factor Receptor
Source: Cancers (Basel). 2021 Oct 29;13(21):5446. doi: 10.3390/cancers13215446 (PMC8582566; doi:10.3390/cancers13215446)
Supplement: Supplementary file 1 [file cancers-13-05446-s001.zip]

Archive with 1 entries (1 files):
- cancers-1433410-supplementary.pdf
